# Supplementary material for: Marine-Derived Bioactive Peptides Self-Assembled Multifunctional Materials: Antioxidant and Wound Healing
Source: Antioxidants (Basel). 2023 May 31;12(6):1190. doi: 10.3390/antiox12061190 (PMC10295045; doi:10.3390/antiox12061190)
Supplement: Supplementary file 1 [file antioxidants-12-01190-s001.zip]

Archive with 1 entries (1 files):
- antioxidants-2416921-supplementary.pdf
